# Supplementary material for: Interventions Addressing Health Literacy in Cancer Care: A Systematic Review of Reviews
Source: Int J Environ Res Public Health. 2025 Feb 2;22(2):212. doi: 10.3390/ijerph22020212 (PMC11855911; doi:10.3390/ijerph22020212)
Supplement: Supplementary file 1 [file ijerph-22-00212-s001.zip]

Archive with 1 entries (1 files):
- ijerph-3443345-supplementary.pdf
